# Supplementary material for: Comparison of Xpert MTB/RIF Assay and GenoType MTBDRplus DNA Probes for Detection of Mutations Associated with Rifampicin Resistance in Mycobacterium tuberculosis
Source: PLoS One. 2016 Apr 7;11(4):e0152694. doi: 10.1371/journal.pone.0152694 (PMC4824420; doi:10.1371/journal.pone.0152694)
Supplement: S1 Dataset — (XLSX) [file pone.0152694.s001.xlsx]

## Sheet: Raw Data
Sex	Age (Years)	Treatment History	LJ_DST	GeneXpert		Gene Xpert Probe Ct value								GeneXpert Probe Failure	DRplus Band			DRplus Mut Positive	DRplus	rpoB Sequencing result
			RIF	MTB	Rif	A	B	C	D	E	MIN Ct	Max Ct	ΔCt		TUB	Drop out WT band			RIF
Female	15	Re-treatment	R	Detected	R	27.8	28.9	28.2	0	29.2	0	29.2	29.2	D	Positive	7	None	2B	R	ND
Male	27	Re-treatment	R	Detected	R	16.7	18.2	17	18.3	0	0	18.3	18.3	E	Positive	8	None	3	R	ND
Male	55	Re-treatment	R	Detected	R	17.4	19.7	18.1	0	18.7	0	19.7	19.7	D	Positive	7	None	None	R	ND
Female	38	Re-treatment	R	Detected	R	14.2	0	16.4	15.5	15.8	0	16.4	16.4	B	Positive	None	None	None	S	del517
Female	35	Re-treatment	R	Detected	R	15.3	0	16.3	17	17.2	0	17.2	17.2	B	Positive	3	4	None	R	ND
Female	30	Re-treatment	R	Detected	R	14.6	16.5	15.8	16.6	0	0	16.6	16.6	E	Positive	8	None	3	R	ND
Male	28	Re-treatment	R	Detected	R	14.2	15.7	14.5	15.5	0	0	15.7	15.7	E	Positive	8	None	None	R	ND
Male	28	Re-treatment	R	Detected	R	11.6	13.6	12.4	13.5	0	0	13.6	13.6	E	Positive	8	None	3	R	ND
Male	30	Re-treatment	R	Detected	R	14.5	15.8	14.9	16.1	0	0	16.1	16.1	E	Positive	8	None	3	R	ND
Male	31	Re-treatment	R	Detected	R	14.8	16.4	15.2	15.8	0	0	16.4	16.4	E	Positive	8	None	None	R	ND
Male	15	Re-treatment	R	Detected	R	16.4	27.1	26.8	27.4	0	0	27.4	27.4	E	Positive	8	None	None	R	ND
Male	76	Re-treatment	R	Detected	R	13.4	14.3	0	15.6	14.5	0	15.6	15.6	C	Positive	5	6	None	R	ND
Female	35	Re-treatment	R	Detected	R	11.7	13.2	12.3	13.3	0	0	13.3	13.3	E	Positive	8	None	3	R	ND
Female	24	Re-treatment	R	Detected	R	20.7	22	21.2	22.3	0	0	22.3	22.3	E	Positive	8	None	3	R	ND
Female	30	Re-treatment	R	Detected	R	22.5	23.6	22.9	23.8	0	0	23.8	23.8	E	Positive	8	None	3	R	ND
Male	22	Re-treatment	R	Detected	R	24.2	25.1	24.7	25.1	0	0	25.1	25.1	E	Positive	8	None	3	R	ND
Male	39	Re-treatment	R	Detected	R	20.3	0	20.7	21.5	21.6	0	21.6	21.6	B	Positive	3	4	1	R	ND
Male	44	Re-treatment	R	Detected	R	20.5	21.9	20.8	22.2	0	0	22.2	22.2	E	Positive	8	None	3	R	ND
Male	55	Re-treatment	R	Detected	R	19.5	20.6	19.7	21.1	0	0	21.1	21.1	E	Positive	8	None	3	R	ND
Male	20	Re-treatment	R	Detected	R	20.5	22.3	21.1	0	22.2	0	22.3	22.3	D	Positive	7	None	2B	R	ND
Male	45	Re-treatment	R	Detected	R	14.2	0	14.3	15.4	15.8	0	15.8	15.8	B	Positive	2	3	None	R	ND
Male	17	Re-treatment	R	Detected	R	20.3	21.3	20.6	21.7	0	0	21.7	21.7	E	Positive	8	None	3	R	ND
Female	17	Re-treatment	R	Detected	R	19	20.1	19.3	20.3	0	0	20.3	20.3	E	Positive	8	None	3	R	ND
Male	50	Re-treatment	R	Detected	R	13.7	15.7	14.5	15.6	0	0	15.7	15.7	E	Positive	8	None	3	R	ND
Male	28	Re-treatment	R	Detected	R	14.7	15.7	14.7	0	17.8	0	17.8	17.8	D	Positive	7	None	None	R	ND
Female	21	Re-treatment	R	Detected	R	15.6	16.7	15.9	17.1	0	0	17.1	17.1	E	Positive	8	None	3	R	ND
Female	17	Re-treatment	R	Detected	R	12.6	14	13.8	13.6	0	0	14	14	E	Positive	8	None	3	R	ND
Female	35	Re-treatment	S	Detected	R	15.8	16.6	15.3	15.9	0	0	16.6	16.6	E	Positive	None	None	None	S	L533P
Female	27	Re-treatment	R	Detected	R	13.9	0	12.7	13.8	14.8	0	14.8	14.8	B	Positive	3	4	1	R	ND
Female	40	Re-treatment	R	Detected	R	14.8	0	15.2	16.1	16.5	0	16.5	16.5	B	Positive	3	4	1	R	ND
Female	20	Re-treatment	R	Detected	R	23.6	24.6	24.1	24.5	0	0	24.6	24.6	E	Positive	None	None	None	S	Ser531Leu
Male	70	Re-treatment	R	Detected	R	10.2	11.3	9.4	11.3	0	0	11.3	11.3	E	Positive	8	None	3	R	ND
Male	65	Re-treatment	R	Detected	R	15.5	16.5	15.9	16.5	0	0	16.5	16.5	E	Positive	8	None	3	R	ND
Female	18	Re-treatment	R	Detected	R	17.9	19.1	18.2	19.2	0	0	19.2	19.2	E	Positive	8	None	3	R	ND
Male	30	Re-treatment	R	Detected	R	15.2	16.4	15.3	16.6	0	0	16.6	16.6	E	Positive	8	None	3	R	ND
Male	60	Re-treatment	R	Detected	R	18.7	20.2	19.3	19.7	0	0	20.2	20.2	E	Positive	8	None	3	R	ND
Male	90	Re-treatment	R	Detected	R	16.9	18.3	16.3	0	18	0	18.3	18.3	D	Positive	7	None	None	R	ND
Male	20	Re-treatment	R	Detected	R	16.5	17.9	17	18.2	0	0	18.2	18.2	E	Positive	8	None	3	R	ND
Male	15	Re-treatment	R	Detected	R	14.6	0	14.9	15.8	16.6	0	16.6	16.6	B	Positive	8	None	3	R	No mutation but electropherogram showed both WT and Mutant peak at 516
Male	45	Re-treatment	R	Detected	R	18.5	18.9	18.6	18.8	0	0	18.9	18.9	E	Positive	8	None	3	R	ND
Male	50	Re-treatment	R	Detected	R	16.4	17.4	16.5	17.3	0	0	17.4	17.4	E	Positive	8	None	3	R	ND
Male	27	Re-treatment	R	Detected	R	14.5	15.7	14.6	15.8	0	0	15.8	15.8	E	Positive	8	None	3	R	ND
Female	40	Re-treatment	R	Detected	R	18	19.3	18.2	19.5	0	0	19.5	19.5	E	Positive	8	None	3	R	ND
Male	56	Re-treatment	R	Detected	R	10.9	12.6	11.2	0	13.3	0	13.3	13.3	D	Positive	7	None	None	R	ND
Male	30	Re-treatment	R	Detected	R	23.3	24.5	23.9	24.5	0	0	24.5	24.5	E	Positive	8	None	3	R	ND
Female	42	Re-treatment	R	Detected	R	18.6`	0	18.9	20.4	20.1	0	20.4	20.4	B	Positive	3	4	1	R	ND
Female	17	Re-treatment	R	Detected	R	19.8	21.1	20.8	20.8	24.8	19.8	24.8	5	E	Positive	8	None	3	R	ND
Female	23	Re-treatment	R	Detected	R	11.4	12.6	12.6	13.1	0	0	13.1	13.1	E	Positive	8	None	3	R	ND
Male	22	Re-treatment	R	Detected	R	16.4	17.5	16.8	17.7	0	0	17.7	17.7	E	Positive	8	None	3	R	ND
Male	50	Primary	R	Detected	R	13.2	14.4	12.9	13.9	0	0	14.4	14.4	E	Positive	8	None	3	R	ND
Female	21	Re-treatment	R	Detected	R	13.8	14.6	13.4	14.9	0	0	14.9	14.9	E	Positive	8	None	3	R	ND
Female	45	Re-treatment	R	Detected	R	10	11.4	10.2	11.6	0	0	11.6	11.6	E	Positive	8	None	3	R	ND
Male	48	Re-treatment	S	Detected	R	13.7	14.6	13.8	14.9	0	0	14.9	14.9	E	Positive	8	None	None	R	ND
Male	29	Re-treatment	S	Detected	S	23.4	23.4	22.7	25.5	25.5	22.7	25.5	2.8	no	Positive	8	None	None	R	No mutation
Male	30	Re-treatment	R	Detected	R	12.7	14.2	12.8	13.8	0	0	14.2	14.2	E	Positive	8	None	None	R	ND
Female	33	Re-treatment	S	Detected	R	16.5	18.2	0	17.2	18.6	0	18.6	18.6	C	Positive	None	None	None	S	Ser 522 Pro
Female	24	Re-treatment	R	Detected	R	18.1	19.3	18.2	19.5	0	0	19.5	19.5	E	Positive	8	None	3	R	ND
Female	14	Primary	R	Detected	R	14.4	15.2	14.4	15.7	0	0	15.7	15.7	E	Positive	8	None	3	R	ND
Male	49	Re-treatment	R	Detected	R	12.2	13.2	12.4	0	13.5	0	13.5	13.5	D	Positive	7	None	2B	R	ND
Female	40	Re-treatment	R	Detected	R	17.5	18.7	17.7	19.3	0	0	19.3	19.3	E	Positive	8	None	3	R	ND
Female	30	Re-treatment	R	Detected	R	15.6	15.7	14.9	15.8	0	0	15.8	15.8	E	Positive	8	None	3	R	ND
Male	27	Re-treatment	R	Detected	R	14.3	0	14.6	15.5	16.4	0	16.4	16.4	B	Positive	3	4	None	R	ND
Female	30	Re-treatment	R	Detected	R	16.3	18	16.2	0	17.8	0	17.8	17.8	D	Positive	7	None	2B	R	ND
Male	40	Re-treatment	R	Detected	R	11.1	11.8	9.8	0	12.4	0	12.4	12.4	D	Positive	None	None	2A	R	ND
Male	34	Re-treatment	R	Detected	R	14.9	15.9	15	16.1	0	0	16.1	16.1	E	Positive	8	None	3	R	ND
Male	30	Re-treatment	R	Detected	R	14.3	15.5	14.3	15.3	0	0	15.5	15.5	E	Positive	8	None	3	R	ND
Male	25	Primary	R	Detected	R	21.2	22.3	21.6	0	22.5	0	22.5	22.5	D	Positive	7	None	2B	R	ND
Male	23	Re-treatment	R	Detected	R	18.3	19.8	18.5	19.7	0	0	19.8	19.8	E	Positive	8	None	3	R	ND
Male	22	Re-treatment	R	Detected	R	24.5	25.6	24.9	0	25.9	0	25.9	25.9	D	Positive	7	None	2B	R	ND
Male	22	Primary	R	Detected	R	0	18.9	17.3	18.5	18.8	0	18.9	18.9	A	Positive	2	None	None	R	ND
Female	35	Re-treatment	R	Detected	R	18.7	20.4	19.1	20.4	0	0	20.4	20.4	E	Positive	8	None	None	R	ND
Female	25	Primary	S	Detected	R	14.7	15.8	15.5	16.1	0	0	16.1	16.1	E	Positive	None	None	None	S	Leu 530 Leu
Female	30	Primary	S	Detected	R	14.5	0	14.6	15.8	16.3	0	16.3	16.3	B	Positive	3	4	None	R	ND
Male	46	Primary	R	Detected	R	20.4	22	20.7	21.9	0	0	21.9	21.9	E	Positive	8	None	3	R	ND
Female	55	Primary	R	Detected	R	13.7	15.5	14.9	15.6	0	0	15.6	15.6	E	Positive	8	None	3	R	ND
Male	40	Primary	S	Detected	R	0	16.4	14.6	15.8	16.3	0	16.4	16.4	A	Positive	2	None	None	R	ND
Female	30	Primary	R	Detected	R	32.4	33.3	32.9	33.4	0	0	33.4	33.4	E	Positive	8	None	3	R	ND
Male	31	Primary	R	Detected	R	22.1	21.6	0	23.4	24	0	24	24	C	Positive	4	5	None	R	ND
Female	20	Primary	R	Detected	R	15.1	16.4	16.2	16.8	0	0	16.8	16.8	E	Positive	8	None	3	R	ND
Female	30	Primary	R	Detected	R	15	0	15.7	16.7	16.8	0	16.8	16.8	B	Positive	2	3	None	R	ND
Male	20	Primary	R	Detected	R	23.2	24.5	24	0	24.8	0	24.8	24.8	D	Positive	7	None	None	R	ND
Female	20	Re-treatment	R	Detected	R	16.8	17.5	17	18.3	0	0	18.3	18.3	E	Positive	8	None	3	R	ND
Male	18	Primary	R	Detected	R	23.5	24.2	23.2	24.7	0	0	24.7	24.7	E	Positive	8	None	3	R	ND
Male	23	Primary	R	Detected	R	19.3	21.9	20.4	22	0	0	22	22	E	Positive	8	None	3	R	ND
Male	70	Primary	R	Detected	R	19.5	20.8	19.8	0	20.6	0	20.8	20.8	D	Positive	7	None	2B	R	ND
Male	38	Re-treatment	R	Detected	R	17	18.4	17.3	18.7	0	0	18.7	18.7	E	Positive	8	None	3	R	ND
Male	50	Re-treatment	R	Detected	R	17.3	18.6	17.5	18.9	0	0	18.9	18.9	E	Positive	8	None	3	R	ND
Female	24	Primary	R	Detected	R	15	16.3	15.3	16.6	0	0	16.6	16.6	E	Positive	8	None	3	R	ND
Male	25	Re-treatment	R	Detected	R	13.4	0	13.7	14.8	15.3	0	15.3	15.3	B	Positive	None	None	None	S	Asp 516 Tyr
Male	45	Re-treatment	R	Detected	R	20.2	21.5	20.5	21.5	0	0	21.5	21.5	E	Positive	8	None	None	R	ND
Male	55	Re-treatment	R	Detected	R	9.4	0	9.5	9.5	10.6	0	10.6	10.6	B	Positive	2	3	1	R	ND
Male	33	Re-treatment	R	Detected	R	14.3	0	14.7	15.4	16.5	0	16.5	16.5	B	Positive	3	4	1	R	ND
